# Supplementary material for: Modulating OFC Activity With tDCS Alters Regret About Human Decision-Making
Source: Front Psychol. 2021 Sep 8;12:706962. doi: 10.3389/fpsyg.2021.706962 (PMC8456022; doi:10.3389/fpsyg.2021.706962)
Supplement: Supplementary file 1 [file Table_1.XLSX]

## Sheet: Sheet1
Subject	stimulation	change1	regret1	change2	regret2	change3	regret3	change4	regret4	change5	regret5	change6	regret6	gender	age	income	consumption
1	2	1	6	1	6	1	6	1	8	1	4	1	2	1	21	2	2
2	2	1	5	1	3	1	4	1	2	1	2	1	1	0	21	1	1
3	2	1	4	1	5	1	6	0	6	1	4	1	3	0	20	5	4
4	2	1	7	1	7	1	6	0	5	1	5	1	4	1	19	4	2
5	2	1	5	1	5	1	6	1	5	1	5	1	6	1	20	4	3
6	2	1	4	1	4	0	4	0	0	1	4	1	0	1	21	4	4
7	2	1	0	1	2	0	0	1	1	1	0	0	3	0	20	4	2
8	2	1	6	1	6	0	9	0	7	0	5	1	6	0	22	2	2
9	2	1	2	1	4	0	6	0	8	1	0	1	0	1	22	2	4
10	2	1	6	1	7	0	6	1	9	0	6	0	3	0	22	5	3
11	2	1	2	1	0	0	0	1	0	0	0	1	0	0	21	2	2
12	2	1	7	0	5	1	8	0	6	1	5	0	5	0	20	2	2
13	2	1	4	0	6	1	7	0	6	1	5	1	5	0	22	5	4
14	2	1	3	0	3	1	4	0	6	1	4	1	3	1	25	2	2
15	2	1	6	0	2	1	6	1	2	1	2	1	6	1	20	2	2
16	2	0	0	1	6	1	3	0	5	0	3	0	1	0	18	3	4
17	2	0	5	1	6	1	8	1	5	1	5	0	5	0	21	5	2
18	2	0	2	1	2	1	6	0	0	1	0	1	0	0	18	2	3
19	2	0	3	1	10	1	10	0	3	0	10	1	10	1	20	2	2
20	2	0	2	1	0	1	0	1	0	1	3	1	0	1	21	3	2
21	2	0	7	1	9	0	3	0	7	0	6	1	1	1	21	1	2
22	2	0	2	1	2	0	2	0	0	1	0	1	1	0	20	1	2
23	2	0	0	0	0	1	0	1	0	1	0	1	0	0	21	3	1
24	2	0	1	0	1	1	0	1	0	0	0	1	0	1	21	2	4
25	2	0	2	0	2	1	6	1	0	1	0	1	0	0	20	2	2
26	2	0	5	0	6	1	9	1	9	1	5	1	0	0	23	4	2
27	2	0	4	0	4	1	1	0	2	1	3	1	1	0	19	5	4
28	2	0	3	0	4	1	6	1	7	0	5	0	6	0	19	3	2
29	2	0	6	0	6	1	8	0	6	0	5	0	5	1	25	2	3
30	2	0	2	0	5	0	6	0	4	1	5	1	8	1	19	5	5
31	2	0	4	0	4	0	4	0	4	0	4	1	5	1	20	5	4
32	2	0	5	0	5	0	5	0	5	1	0	1	0	1	21	5	4
33	2	0	1	0	7	0	5	0	2	1	1	1	0	0	26	5	5
34	2	0	0	0	1	0	2	0	2	1	0	0	0	1	19	3	2
35	2	0	1	0	3	0	5	0	6	0	8	0	8	1	28	5	5
36	2	0	1	0	3	0	6	0	4	1	1	1	0	0	20	4	2
37	2	0	0	0	0	0	5	1	6	1	5	1	8	1	21	1	2
1	1	1	2	1	4	1	5	1	5	1	5	1	7	0	21	1	2
2	1	1	1	1	1	1	2	0	3	1	0	1	0	0	20	3	2
3	1	1	1	1	0	1	0	1	0	1	0	1	0	1	21	5	2
4	1	1	1	1	3	0	4	1	5	1	1	0	2	1	29	3	5
5	1	1	1	1	1	0	2	1	1	1	0	0	0	0	23	3	3
6	1	1	2	1	2	0	2	0	2	1	2	1	5	1	20	1	1
7	1	1	5	1	5	0	6	0	8	1	5	0	5	1	20	2	3
8	1	1	4	1	4	0	6	1	4	1	4	1	3	1	19	5	4
9	1	1	3	1	4	0	5	0	4	1	1	0	3	0	19	3	2
10	1	1	5	1	6	0	3	1	7	1	3	1	0	1	19	2	2
11	1	1	2	0	5	1	1	1	6	1	1	1	1	1	20	5	2
12	1	1	3	0	4	1	4	0	4	1	1	1	0	0	20	2	2
13	1	1	6	0	5	1	4	0	5	0	1	1	0	0	21	4	4
14	1	1	3	0	5	0	6	0	6	0	6	0	3	0	19	4	5
15	1	1	5	0	8	0	5	1	9	1	1	0	5	1	20	5	5
16	1	0	6	1	1	1	2	1	1	1	0	1	0	0	21	2	4
17	1	0	0	1	0	1	0	0	0	0	0	1	0	1	21	2	2
18	1	0	1	1	2	0	1	0	6	1	0	1	0	0	19	4	3
19	1	0	0	1	0	0	0	1	0	1	0	1	1	0	20	3	4
20	1	0	1	1	6	0	10	1	10	0	3	1	0	1	21	3	3
21	1	0	4	0	5	1	1	1	6	1	6	1	8	1	20	2	3
22	1	0	1	0	2	1	2	0	3	1	1	1	1	0	19	4	3
23	1	0	5	0	5	1	0	1	5	0	5	1	0	0	21	5	2
24	1	0	2	0	7	1	9	0	7	1	6	1	4	0	22	3	3
25	1	0	1	0	4	0	2	0	0	0	1	1	1	1	21	5	4
26	1	0	2	0	2	0	0	0	2	0	2	1	1	1	21	2	2
27	1	0	0	0	0	0	2	0	2	1	0	0	0	0	22	1	1
28	1	0	4	0	7	0	7	0	7	1	1	1	6	0	21	3	2
29	1	0	8	0	0	0	0	1	0	0	0	0	10	1	20	4	4
30	1	0	2	0	2	0	6	0	6	1	10	1	2	0	18	5	4
31	1	0	3	0	3	0	3	0	5	1	0	1	0	1	19	3	3
32	1	0	0	0	2	0	6	0	0	0	0	0	1	1	22	2	2
33	1	0	0	0	1	0	0	0	2	0	3	0	2	0	22	4	2
34	1	0	0	0	1	0	0	0	0	1	0	1	0	1	21	2	3
35	1	0	2	0	2	0	3	1	0	0	4	1	0	1	22	5	5
36	1	0	2	0	0	0	0	1	0	1	0	1	0	0	22	3	3
1	0	1	6	1	6	1	6	1	7	1	6	1	4	0	20	3	3
2	0	1	7	1	7	1	9	0	8	1	5	1	0	1	19	3	4
3	0	1	0	1	1	1	0	1	0	1	0	1	0	0	20	2	4
4	0	1	3	1	3	1	4	1	3	1	3	1	3	1	19	4	2
5	0	1	8	1	9	1	8	0	8	1	6	1	9	0	20	4	3
6	0	1	3	1	4	1	0	0	9	0	7	1	0	0	20	3	3
7	0	1	3	1	3	1	6	1	3	0	7	1	4	1	20	4	2
8	0	1	3	1	3	0	3	1	3	1	3	0	3	1	21	4	4
9	0	1	2	1	3	0	3	0	3	0	5	1	6	0	20	5	4
10	0	1	7	1	7	0	7	0	0	0	0	0	2	1	19	4	3
11	0	1	2	1	3	0	2	1	1	1	2	1	1	1	20	5	2
12	0	1	10	1	10	0	8	0	6	0	5	1	4	0	20	2	3
13	0	1	5	1	6	0	5	0	6	1	0	0	0	1	20	4	3
14	0	1	6	1	7	0	6	0	7	1	0	0	4	0	20	3	3
15	0	1	4	0	3	1	6	0	3	1	4	1	1	1	20	5	4
16	0	1	3	0	3	0	6	0	2	0	2	1	3	0	19	3	5
17	0	1	2	0	2	0	6	0	6	0	1	1	1	0	19	3	3
18	0	1	5	0	6	0	8	0	10	0	8	0	6	1	20	3	3
19	0	0	6	1	9	1	9	1	10	0	6	1	0	0	21	2	1
20	0	0	5	1	7	1	8	1	5	0	1	0	2	0	20	3	4
21	0	0	6	1	8	1	7	1	8	0	3	0	2	1	21	1	2
22	0	0	5	1	6	1	6	0	6	0	4	1	4	1	22	2	3
23	0	0	6	1	10	0	7	0	7	1	9	0	8	1	20	2	3
24	0	0	6	1	10	0	2	1	9	0	6	1	0	0	19	2	3
25	0	0	0	1	0	0	0	1	0	1	0	1	0	1	21	5	4
26	0	0	6	1	9	0	9	1	8	0	5	1	3	1	20	5	3
27	0	0	1	1	9	0	5	1	6	0	5	1	4	0	20	5	4
28	0	0	5	0	2	1	6	1	8	0	6	1	9	0	20	4	3
29	0	0	3	0	5	0	5	0	4	0	0	0	0	1	21	3	2
30	0	0	6	0	7	0	10	0	10	0	8	0	8	1	20	2	2
31	0	0	10	0	10	0	10	0	10	0	10	1	10	1	20	1	2
32	0	0	0	0	7	0	10	0	2	1	2	1	7	0	20	4	4
33	0	0	5	0	4	0	8	0	7	0	2	1	4	0	20	5	4
34	0	0	6	0	8	0	5	0	5	0	6	0	5	1	21	3	2
35	0	0	7	0	10	0	10	1	10	1	5	1	10	0	21	5	5
36	0	0	6	0	8	0	9	1	6	1	4	1	3	1	27	1	2
